# Supplementary material for: YTHDF1 mediates N‐methyl‐N ‐nitrosourea‐induced gastric carcinogenesis by controlling HSPH1 translation
Source: Cell Prolif. 2024 Mar 5;57(7):e13619. doi: 10.1111/cpr.13619 (PMC11216948; doi:10.1111/cpr.13619)
Supplement: Supplementary file 1 — Data S1: Supporting information [file CPR-57-e13619-s002.xlsx]

## Sheet: S1
Table-S1: Basic information of datasets included in this study for identifying distinct RNA modification patterns
Accession number /Source	Platform	Number of patients	Stage	Sex	Histology	Survival data
GEO: GSE15459	Affymetrix Human Genome U133 Plus 2.0 Array	200	I/II:60 III/IV:132	Female:67 Male:125	Diffuse:75;Intestinal:99;Mixed:18	OS
GEO: GSE57303	Affymetrix Human Genome U133 Plus 2.0 Array	70	I/II:12 III/IV:58	Female:18 Male:52	Diffuse:35;Intestinal:20;Mixed:15	OS
GEO: GSE62254(ACRG)	Affymetrix Human Genome U133 Plus 2.0 Array	300	I/II:127 III/IV:173	Female:101 Male:199	Diffuse:135;Intestinal:146;Mixed:19	OS/RFS
TCGA: STAD	Illumina RNAseq	443	I/II:189 III/IV:227	Female:158 Male:285	NA	OS

## Sheet: S2
Table-S2: Primer sequences for RT-qPCR
Gene:	Forward primer (5′ to 3′):	Reverse primer (5′ to 3′):
β-actin	GTGGGGCGCCCCAGGCACCAGGGC	CTCCTTAATGTCACGCACGATTTC
YTHDF1	GTGGACACCCAGAGAACAAA	CAGTAAGGTAGGGCTCAAAGTC
MKI67	CAAGCCACAGTCCAAGAGAA	GTGTCCATAGCTTTCCCTACTG
HSPH1	CAAAATTGCTATGTCTCCATGG	GTTATTTTTGTTATGCATCCC
